# Supplementary material for: Proteosomal degradation of NSD2 by BRCA1 promotes leukemia cell differentiation
Source: Commun Biol. 2020 Aug 21;3:462. doi: 10.1038/s42003-020-01186-8 (PMC7443147; doi:10.1038/s42003-020-01186-8)
Supplement: Supplementary file 3 — Supplementary Data 1 [file 42003_2020_1186_MOESM3_ESM.xls]

## Sheet: Figure 1
Figure 1C	Relative mRNA expression
	Mock	Mock	Mock	Mock	Mock		Hemin	Hemin	Hemin	Hemin	Hemin
HBE1	CRISPR V2	sgNSD2	sgPAX1	sgSIRT3	sgSOX4	HBE1	CRISPR V2	sgNSD2	sgPAX1	sgSIRT3	sgSOX4
Try 1	1	1.39192	1.23182	1.64886	0.697082	Try 1	0.644855	1.82303	1.68226	2.05347	2.72458
Try 2	0.99	1.74916	1.70964	0.879642	1.5548	Try 2	1.69438	4.01941	2.15957	2.68033	1.62092
Try 3	1.01	1.93176	1.7895	2.01371	1.4986	Try 3	1.56828	1.88494	2.18482	2.13835	2.8314
Try 4	1	0.693692	0.67802	0.348853	1.58041	Try 4	1.56195	5.18636	4.24505	2.94926	5.53271
Try 5	1	0.0830264	0.866267	4.67729	2.49168	Try 5	1.36736	3.22844	2.56793	2.45535	3.32834
	Mock	Mock	Mock	Mock	Mock		Hemin	Hemin	Hemin	Hemin	Hemin
HBA1/2	CRISPR V2	sgNSD2	sgPAX1	sgSIRT3	sgSOX4	HBA1/2	CRISPR V2	sgNSD2	sgPAX1	sgSIRT3	sgSOX4
Try 1	1	4.66087	3.96005	5.76693	1.40886	Try 1	1.50237	7.17448	6.36847	4.82305	5.78547
Try 2	1	1.05694	0.647763	0.465805	2.79526	Try 2	2.01651	3.26626	5.64524	3.323	4.89057
Try 3	1	0.720067	1.00355	0.870085	0.574273	Try 3	0.365142	2.47753	1.88038	4.2556	3.79713
Try 4	1	0.519978	0.318676	0.22916	1.37517	Try 4	3.84281	7.86558	5.70451	10.2615	12.7521
Try 5	1	1.73946	1.52308	2.15241	1.70723	Try 5	2.32569	5.19596	4.65112	4.91578	6.80632
Figure 1D	Odianisidine positive cells
	CRISPR V2	CRISPR V2	sgNSD2	sgPAX1	sgSIRT3	sgSOX4
Try 1	0	5	15	8	6	8
Try 2	0	4	9	10	10	7
Try 3	0	3	12	14	8	10
Try 4	0	4	12	10	8	8
Figure 1E	Relative mRNA expression
	HBE1	Try 1	Try 2	Try 3	Try 4	Try 5
	Mock	1	0.99	0.999	1.01	1.001
hemin	Mock	1.81392	1.55215	1.23616	2.06558	3.04234
hemin	NSD2	1.70543	1.67915	0.0384579	1.41023	1.20832
hemin	Y1118A	1.66759	1.55309	2.69307	1.648	3.6452
	HBA1/2
	Mock	1	1	1	1	1
hemin	Mock	1.4969	1.37049	2.42482	2.61259	4.15816
hemin	NSD2	1.37817	1.30589	0.0205807	0.464156	0.792199
hemin	Y1118A	2.09363	1.92684	3.39119	1.31079	1.57281
Figure 1H	Relative CD235A positive cells
	Try 1	Try 2	Try 3	Try 4
Mock	25.15	24.74	23.21	34.69
Mock	46.72	40.24	36.7	46.61
NSD2	25.29	29.39	23.5	35.42
Y1118A	30.2	31.7	34.2	34
K292R	30.49	28	26.35	27.23

## Sheet: Figure 2
Figure 2A	Relative mRNA expression level
CD36
DMSO	1	1	1	1
1day	1.25932	1.17309	1.44069	1.29104
2day	2.56584	1.1352	1.69709	1.79937
MSMET
DMSO	1	1	1	1
1day	1.40828	0.71778	0.608568	0.911542
2day	0.922475	1.42454	0.9967	1.11457

## Sheet: Figure 5
Figure 5C		Tri 1	Tri 2	Tri 3	Tri 4
DNASE2	shNC	1	0.99	1.01	0.999
	shNSD2 #1	1.77132	1.67722	1.17835	1.67722
	shNSD2 #2	1.27227	3.02076	1.65934	3.02076
PIM1	shNC	1	1	1	1
	shNSD2 #1	1.47093	1.36165	1.14935	1.32731
	shNSD2 #2	1.97727	1.54262	1.52045	1.68011
BCL6	shNC	1	1	1	1
	shNSD2 #1	4.13504	4.37495	1.90367	1.64995
	shNSD2 #2	2.45726	3.33125	2.72783	1.93212
FOS	shNC	1	1	1	1
	shNSD2 #1	3.73229	1.62752	2.20284	2.24459
	shNSD2 #2	1.77845	2.74894	1.1928	1.3936
CD36	shNC	1	1	1	1
	shNSD2 #1	4.06	1.19249	5.43454	7.11167
	shNSD2 #2	4.33982	4.39053	6.55781	4.61241
VEGEFA	shNC	1	1	1	1
	shNSD2 #1	4.67489	13.7832	5.66145	3.30099
	shNSD2 #2	3.52874	3.30818	2.11235	1.35547
Figure 5E
DNAse2	Tri 1	Tri 2	Tri 3	Tri 4
Mock	1	1	1	1
30 uM	1.41051	1.45231	1.43141	1.43141
50 uM	1.25858	1.19352	1.19544	1.21585
PIM1	Tri 1	Tri 2	Tri 3	Tri 4
Mock	1	1	1	1
30 uM	1.87518	2.32323	1.42712	1.87518
50 uM	1.40409	1.15092	1.63277	1.39593
BCL6	Tri 1	Tri 2	Tri 3	Tri 4
Mock	1	1	1	1
30 uM	1.55703	4.6792	1.94154	2.32924
50 uM	3.27676	4.2731	2.16926	3.23971
FOS	Tri 1	Tri 2	Tri 3	Tri 4
Mock	1	1	1	1
30 uM	5.10812	5.41609	1.659	4.06107
50 uM	8.67375	4.58942	6.63158	6.63158
CD36	Tri 1	Tri 2	Tri 3	Tri 4
Mock	1	1	1	1
30 uM	2.10588	2.86517	2.10588	2.48552
50 uM	2.11284	0.907609	10.8405	4.62032
VEGFa	Tri 1	Tri 2	Tri 3	Tri 4
Mock	1	1	1	1
30 uM	4.26127	7.70616	2.78705	4.91816
50 uM	7.06895	3.16264	2.65351	4.29503
Figure 5F	Relative mRNA expression
DNaseII	Mock	Mock Hemin	NSD2 Hemin	K292R Hemin
Tri 1	1	1.25577	0.576316	0.42206
Tri 2	1	1.18252	0.616077	0.403793
Tri 3	1	1.8075	0.317065	0.854296
Tri 4	1	1.41526	0.795805	0.657141
PIM
Tri 1	1	1.90422	0.128959	0.711909
Tri 2	1	1.83135	1.3716	0.816181
Tri 3	1	1.6355	0.713114	0.978965
Tri 4	1	1.75086	1.23483	0.544166
BCL6
Tri 1	1	2.23946	1.55363	1.2451
Tri 2	1	2.96337	0.650987	1.45286
Tri 3	1	3.12388	0.860756	0.204284
Tri 4	1	2.63883	0.377647	0.967414
Fos
Tri 1	1	2.54495	1.98254	0.900585
Tri 2	1	2.70927	0.953399	0.988667
Tri 3	1	2.12707	1.31806	0.435526
Tri 4	1	2.85751	2.31806	1.43553
CD36
Tri 1	1	1.94193	0.333517	0.905486
Tri 2	1	5.66364	0.244335	0.283289
Tri 3	1	8.3704	0.0796567	0.583392
Tri 4	1	5.32532	0.0845243	0.299386
VEGFa
Tri 1	1	7.15027	2.63379	2.24995
Tri 2	1	2.19744	1.61037	0.43901
Tri 3	1	3.14956	0.728593	0.43901
Tri 4	1	3.32242	0.728593	0.206351

## Sheet: Figure 6
Figure 6A	Relative mRNA expression
		Hemin	Hemin	Hemin				Hemin	Hemin	Hemin
PIM	shNC	shNC	shBRCA1 CDS	shBRCA1 UTR		CD36	shNC	shNC	shBRCA1 CDS	shBRCA1 UTR
Tri 1	1	1.5518	0.306534	0.237916			1	6.63659	0.303981	2.85873
Tri 2	1	1.67144	1.13412	0.669005			1	2.272	0.422	1.823
Tri 3	1	1.96014	1.42342	1.76444			1	4.82716	0.71115	0.09324
Tri 4	1	1.72779	0.954692	0.890453			1	3.95003	0.432	0.0565927
Tri 5	1	3.35484	2.76457	0.0801483			1	4.6074	2.28498	1.97524
Tri 6	1	2.74524	1.678	0.04865			1	3.29457	1.73356	1.54425
		Hemin	Hemin	Hemin				Hemin	Hemin	Hemin
DNAse2	shNC	shNC	shBRCA1 CDS	shBRCA1 UTR		FOS	shNC	shNC	shBRCA1 CDS	shBRCA1 UTR
Tri 1	1	2.47891	0.55577	0.362453			1	2.6729	3.35908	1.03177
Tri 2	1	1.64324	0.884065	0.795671			1	1.35266	0.506393	0.581605
Tri 3	1	1.18576	0.727232	0.860869			1	1.10348	0.688017	0.812886
Tri 4	1	4.02506	1.31308	1.5296			1	4.68727	1.9029	1.72517
Tri 5	1	1.24959	0.634	0.04662			1	3.83556	1.155	1.04711
Tri 6	1	1.52706	1.04403	0.0768174			1	1.70968	1.51783	0.808753
		Hemin	Hemin	Hemin				Hemin	Hemin	Hemin
BCL6	shNC	shNC	shBRCA1 CDS	shBRCA1 UTR		VEGFa	shNC	shNC	shBRCA1 CDS	shBRCA1 UTR
Tri 1	1	1.33639	0.324113	0.151076			1	2.67699	2.8823	1.21043
Tri 2	1	2.54304	0.898	0.71311			1	1.01578	0.420952	0.0896602
Tri 3	1	3.10773	1.4788	1.1749			1	0.782489	0.656861	0.495739
Tri 4	1	1.38783	0.998	0.325383			1	1.49175	1.32004	0.598609
Tri 5	1	1.7923	1.90025	0.757972			1	4.74883	2.00491	1.80337
Tri 6	1	1.33639	0.324113	0.151076			1	3.88594	1.217	1.09457
Figure 6C	O-dianisidine positive cells
	shNC	shBRCA1 CDS	shBRCA1 UTR	shNC	shBRCA1 CDS	shBRCA1 UTR
Tri 1	0	0	0	14	5	5
Tri 2	0	0	0	15	11	9
Tri 3	0	0	0	12	11	7
Tri 4	0	0	0	13	8	7
